# Supplementary material for: Engineered Bone Marrow Stem Cell-Sheets Alleviate Renal Damage in a Rat Chronic Glomerulonephritis Model
Source: Int J Mol Sci. 2023 Feb 13;24(4):3711. doi: 10.3390/ijms24043711 (PMC9959772; doi:10.3390/ijms24043711)
Supplement: Supplementary file 1 [file ijms-24-03711-s001.zip]

Archive with 1 entries (1 files):
- ijms-2156408-supplementary.pdf
